# Supplementary material for: Observation-based correction of dynamical models using thermostats
Source: Proc Math Phys Eng Sci. 2017 Jan;473(2197):20160730. doi: 10.1098/rspa.2016.0730 (PMC5312133; doi:10.1098/rspa.2016.0730)
Supplement: Observation-based-correction.zip [file rspa20160730supp8.zip]

Archive with 43 entries (43 files):
- Instructions.tex
- MyFrLe.bbl
- MyFrLe.tex
- PROCEEDINGS_A_RGB.pdf
- RSTA_OpenAccesslogo_RGB.pdf
- RS_Pubs_Logo_Line_CMYK.pdf
- RS_crossmark_logo.pdf
- macros.tex
- references.bib
- response.tex
- rsproca_new.cls
- tabHs.tex
- tabHs_Lagrange.tex
- tabNs.tex
- tabNs_Lagrange.tex
- images/H_neutral_follow1_K2.pdf
- images/H_neutral_follow2_K2.pdf
- images/H_neutral_follow4_K2.pdf
- images/J_neutral_follow1_K2.pdf
- images/J_neutral_follow2_K2.pdf
- images/J_neutral_follow4_K2.pdf
- images/autocorrelation.pdf
- images/convH_Gadi-2.pdf
- images/convJ_Gadi-2.pdf
- images/diffusivity_e0-2.pdf
- images/diffusivity_e05-2.pdf
- images/diffusivity_e1-2.pdf
- images/diffusivityloglog-2.pdf
- images/energy_highest.pdf
- images/energy_lowest.pdf
- images/energy_neutral.pdf
- images/jz_highest.pdf
- images/jz_lowest.pdf
- images/jz_neutral.pdf
- images/l_withlim_neutral_follow1_K2.pdf
- images/l_withlim_neutral_follow2_K2.pdf
- images/l_withlim_neutral_follow4_K2.pdf
- images/like_highest.pdf
- images/like_lowest.pdf
- images/like_neutral.pdf
- images/opp_highest.pdf
- images/opp_lowest.pdf
- images/opp_neutral.pdf
