# Supplementary material for: Observation-based correction of dynamical models using thermostats
Source: Proc Math Phys Eng Sci. 2017 Jan;473(2197):20160730. doi: 10.1098/rspa.2016.0730 (PMC5312133; doi:10.1098/rspa.2016.0730)
Supplement: Observation-based-correction.zip [file rspa20160730supp8.zip › MyFrLe.bbl]

\begin{thebibliography}{63}
\providecommand{\natexlab}[1]{#1}
\providecommand{\url}[1]{\texttt{#1}}
\expandafter\ifx\csname urlstyle\endcsname\relax
  \providecommand{\doi}[1]{doi: #1}\else
  \providecommand{\doi}{doi: \begingroup \urlstyle{rm}\Url}\fi

\bibitem[Abramov and Majda(2003)]{AbMa03}
R.~V. Abramov and A.J. Majda.
\newblock Statistically relevant conserved quantities for truncated
  quasigeostrophic flow.
\newblock \emph{Proceedings of the National Academy of Sciences}, 100\penalty0
  (7):\penalty0 3841--3846, 2003.

\bibitem[Agmon et~al.(1979)Agmon, Alhassid, and Levine]{AgAlLe79}
N.~Agmon, Y~Alhassid, and R.D. Levine.
\newblock An algorithm for finding the distribution of maximal entropy.
\newblock \emph{Journal of Computational Physics}, 30\penalty0 (2):\penalty0
  250--258, 1979.

\bibitem[Bajars et~al.(2011)Bajars, Frank, and Leimkuhler]{BaFrLe11}
J.~Bajars, J.~Frank, and B.~Leimkuhler.
\newblock Stochastic-dynamical thermostats for constraints and stiff
  restraints.
\newblock \emph{Eur. Phys. J. Special Topics}, 200:\penalty0 131--152, 2011.

\bibitem[Bajars et~al.(2013)Bajars, Frank, and Leimkuhler]{BaFrLe13}
J.~Bajars, J.E. Frank, and B.~Leimkuhler.
\newblock Weakly coupled heat bath models for {G}ibbs-like invariant states in
  nonlinear wave equations.
\newblock \emph{Nonlinearity}, 26\penalty0 (7):\penalty0 1945, 2013.

\bibitem[Balian(2006)]{Balian06}
Roger Balian.
\newblock \emph{From microphysics to macrophysics: methods and applications of
  statistical physics}, volume~2.
\newblock Springer Science \& Business Media, 2006.

\bibitem[Bloch et~al.(1996)Bloch, Krishnaprasad, Marsden, and Ratiu]{Bloch96}
A.~Bloch, P.S. Krishnaprasad, J.E. Marsden, and T.S. Ratiu.
\newblock The {E}uler-{P}oincaré equations and double bracket dissipation.
\newblock \emph{Communications in Mathematical Physics}, 175\penalty0
  (1):\penalty0 1--42, 1996.

\bibitem[B\"uhler(2002)]{Buhler02}
O.~B\"uhler.
\newblock Statistical mechanics of strong and weak point vortices in a
  cylinder.
\newblock \emph{Phys. of Fluids}, 14\penalty0 (7):\penalty0 2139--2149, 2002.

\bibitem[Bulgac and Kusnezov(1990)]{Bulgac90}
A.~Bulgac and D.~Kusnezov.
\newblock Canonical ensemble averages from pseudomicrocanonical dynamics.
\newblock \emph{Phys. Rev. A}, 42:\penalty0 5045--5048, Oct 1990.
\newblock \doi{10.1103/PhysRevA.42.5045}.

\bibitem[Chavanis(2001)]{Chavanis01}
P.-H. Chavanis.
\newblock Kinetic theory of point vortices: {D}iffusion coefficient and
  systematic drift.
\newblock \emph{Physical Review E}, 64\penalty0 (2):\penalty0 026309, 2001.

\bibitem[Cotter and Pavliotis(2009)]{Cotter09}
C.J. Cotter and G.A. Pavliotis.
\newblock Estimating eddy diffusivities from noisy {L}agrangian observations.
\newblock \emph{Communications in Mathematical Sciences}, 7\penalty0
  (4):\penalty0 805--838, 2009.

\bibitem[Cottet and Koumoutsakos(2000)]{Cottet00}
G.-H. Cottet and P.D. Koumoutsakos.
\newblock \emph{Vortex Methods}.
\newblock Cambridge UniversityPress, first edition, 2000.

\bibitem[Dama et~al.(2013)Dama, Sinitskiy, McCullagh, Weare, Roux, Dinner, and
  Voth]{Voth}
J.F. Dama, A.V. Sinitskiy, M.~McCullagh, J.~Weare, B.~Roux, A.R. Dinner, and
  G.A. Voth.
\newblock The theory of ultra-coarse-graining. 1. general principles.
\newblock \emph{Journal of Chemical Theory and Computation}, 9\penalty0
  (5):\penalty0 2466--2480, 2013.
\newblock \doi{10.1021/ct4000444}.
\newblock URL \url{http://dx.doi.org/10.1021/ct4000444}.
\newblock PMID: 26583735.

\bibitem[Davidson(2004)]{Davidson04}
P.A. Davidson.
\newblock \emph{Turbulence: An Introduction for Scientists and Engineers}.
\newblock Oxford University Press, 2004.

\bibitem[Davis and Guti\'{e}rrez(2012)]{DaGu12}
S.~Davis and G.~Guti\'{e}rrez.
\newblock Conjugate variables in continuous maximum-entropy inference.
\newblock \emph{Physical Review E}, 86\penalty0 (5):\penalty0 051136, 2012.

\bibitem[DelSole(2000)]{DelSole00}
T.~DelSole.
\newblock A fundamental limitation of {M}arkov models.
\newblock \emph{Journal of the Atmospheric Sciences}, 57\penalty0
  (13):\penalty0 2158--2168, 2000.

\bibitem[Dewar et~al.(2014)Dewar, Lineweaver, Niven, and
  Regenauer-Lieb]{Dewar14}
R.C. Dewar, C.H. Lineweaver, R.K. Niven, and K.~Regenauer-Lieb, editors.
\newblock \emph{Beyond the Second Law: Entropy Production and Non-equilibrium
  Systems}.
\newblock Understanding Complex Systems. Springer, 2014.

\bibitem[Ding et~al.(2014)Ding, Fang, Babbush, Chen, Skeel, and
  Neven]{DiFaBaChSkNe:pre}
N.~Ding, Y.~Fang, R.~Babbush, C.~Chen, R.D. Skeel, and H.~Neven.
\newblock Bayesian sampling using stochastic gradient thermostats.
\newblock In \emph{Advances in Neural Information Processing Systems (NIPS)},
  2014.

\bibitem[Dubinkina and Frank(2007)]{DuFr07}
S.~Dubinkina and J.~Frank.
\newblock Statistical mechanics of {A}rakawa's discretizations.
\newblock \emph{Journal of Computational Physics}, 227\penalty0 (2):\penalty0
  1286--1305, 2007.

\bibitem[Dubinkina and Frank(2010)]{DuFr10}
S.~Dubinkina and J.~Frank.
\newblock Statistical relevance of vorticity conservation in the hamiltonian
  particle-mesh method.
\newblock \emph{Journal of Computational Physics}, 229\penalty0 (7):\penalty0
  2634--2648, 2010.

\bibitem[Dubinkina et~al.(2010)Dubinkina, Frank, and Leimkuhler]{Dubinkina10}
S.~Dubinkina, J.~Frank, and B.~Leimkuhler.
\newblock Simplified modelling of a thermal bath system, with application to a
  fluid vortex system.
\newblock \emph{Multiscale Model Simul.}, 8\penalty0 (5):\penalty0 1882--1901,
  2010.

\bibitem[Faddeev and Takhtajan(1987)]{Faddeev87}
L.D. Faddeev and L.A. Takhtajan.
\newblock \emph{Hamiltonian methods in the theory of solitons}.
\newblock Springer Berlin, 1987.

\bibitem[Frank(2004)]{Frank04}
J.~Frank.
\newblock Geometric space--time integration of ferromagnetic materials.
\newblock \emph{Applied numerical mathematics}, 48\penalty0 (3):\penalty0
  307--322, 2004.

\bibitem[Frank and Gottwald(2011)]{Frank11}
J.~Frank and G.A. Gottwald.
\newblock The {L}angevin limit of the {N}os\'{e}-{H}oover-{L}angevin
  thermostat.
\newblock \emph{Journal of Statistical Physics}, 143\penalty0 (4):\penalty0
  715--724, 2011.

\bibitem[Frank et~al.(1997)Frank, Huang, and Leimkuhler]{FrHuLe97}
J.~Frank, W.~Huang, and B.~Leimkuhler.
\newblock Geometric integrators for classical spin systems.
\newblock \emph{J. Comput. Phys.}, 133\penalty0 (1):\penalty0 160--172, 1997.
\newblock ISSN 0021-9991.
\newblock \doi{10.1006/jcph.1997.5672}.

\bibitem[Frenkel and Smit(2002)]{md2}
D.~Frenkel and B.~Smit.
\newblock \emph{Understanding Molecular Simulation}.
\newblock Academic Press, San Diego, second edition edition, 2002.
\newblock ISBN 978-0-12-267351-1.
\newblock \doi{http://dx.doi.org/10.1016/B978-012267351-1/50000-6}.
\newblock URL
  \url{http://www.sciencedirect.com/science/article/pii/B9780122673511500006}.

\bibitem[Giffin and Urniezius(2014)]{GiUr14}
A.~Giffin and R.~Urniezius.
\newblock Simultaneous state and parameter estimation using maximum relative
  entropy with nonhomogenous differential equation constraints.
\newblock \emph{Entropy}, 16\penalty0 (9):\penalty0 4974--4991, 2014.

\bibitem[Hairer et~al.(2006)Hairer, Lubich, and Wanner]{Hairer06}
E.~Hairer, C.~Lubich, and G.~Wanner.
\newblock \emph{Geometric Numerical Integration: Structure-Preserving
  Algorithms for Ordinary Differential Equations}.
\newblock Springer-Verlag, 2006.

\bibitem[Haken(2006)]{Haken06}
H.~Haken.
\newblock \emph{Information and Self-Organization: A Macroscopic Approach to
  Complex Systems}.
\newblock Springer, 2006.

\bibitem[Hayes and Jackson(2007)]{shadow1}
W.~Hayes and K.R. Jackson.
\newblock A fast shadowing algorithm for high dimensional {ODE} systems.
\newblock \emph{SIAM Journal on Scientific Computing}, 29\penalty0
  (4):\penalty0 1738--1758, 2007.

\bibitem[Holmes et~al.(1998)Holmes, Lumley, and Berkooz]{HoLuBe98}
P.~Holmes, J.L. Lumley, and G.~Berkooz.
\newblock \emph{Turbulence, coherent structures, dynamical systems and
  symmetry}.
\newblock Cambridge University Press, 1998.

\bibitem[Hoover(1985)]{Hoover85}
W.G. Hoover.
\newblock Canonical dynamics: equilibrium phase-space distributions.
\newblock \emph{Physical Review A}, 31\penalty0 (3):\penalty0 1695, 1985.

\bibitem[Hornung(1997)]{Hornung97}
U.~Hornung.
\newblock \emph{Homogenization and porous media}, volume~6.
\newblock Springer Verlag, 1997.

\bibitem[Ilg et~al.(2002)Ilg, Karlin, and {\"O}ttinger]{IlKaOt02}
Patrick Ilg, Iliya~V Karlin, and Hans~Christian {\"O}ttinger.
\newblock Canonical distribution functions in polymer dynamics.(i). dilute
  solutions of flexible polymers.
\newblock \emph{Physica A: Statistical Mechanics and its Applications},
  315\penalty0 (3):\penalty0 367--385, 2002.

\bibitem[Jamaloodeen and Newton(2006)]{Newton06b}
M.I. Jamaloodeen and P.K. Newton.
\newblock {The N-vortex problem on a rotating sphere: II. Heterogeneous
  Platonic solid equilibria.}
\newblock \emph{Proc. R. Soc. A}, 462\penalty0 (2075):\penalty0 3277--3299,
  2006.

\bibitem[Jaynes(1957{\natexlab{a}})]{Jaynes57a}
E.T. Jaynes.
\newblock Information theory and statistical mechanics.
\newblock \emph{Physical review}, 106\penalty0 (4):\penalty0 620,
  1957{\natexlab{a}}.

\bibitem[Jaynes(1957{\natexlab{b}})]{Jaynes57b}
E.T. Jaynes.
\newblock Information theory and statistical mechanics. {II}.
\newblock \emph{Phys. Rev.}, 108:\penalty0 171--190, Oct 1957{\natexlab{b}}.
\newblock \doi{10.1103/PhysRev.108.171}.

\bibitem[Kehrbaum and Maddocks(1997)]{KeMa97}
S.~Kehrbaum and J.H. Maddocks.
\newblock Elasitc rods, rigid bodies, quaternions and the last quadrature.
\newblock \emph{Phil.~Trans.~R.~Soc.~Lond.~A}, 355\penalty0 (1732):\penalty0
  2117--2136, 1997.

\bibitem[Kliemann(1987)]{Kliemann87}
Wolfgang Kliemann.
\newblock Recurrence and invariant measures for degenerate diffusions.
\newblock \emph{The annals of probability}, pages 690--707, 1987.

\bibitem[Laurent-Polz(2005)]{Laurent05}
F.~Laurent-Polz.
\newblock Point vortices on a rotating sphere.
\newblock \emph{Regular and Chaotic Dynamics}, 1\penalty0 (10):\penalty0
  39--58, 2005.

\bibitem[Leimkuhler(2010)]{Leimkuhler10}
B.~Leimkuhler.
\newblock Generalized {B}ulgac-{K}usnezov methods for sampling of the
  {G}ibbs-{B}oltzmann measure.
\newblock \emph{Physical Review E}, 81\penalty0 (2):\penalty0 026703, 2010.

\bibitem[Leimkuhler and Reich(2005)]{Leimkuhler04}
B.~Leimkuhler and S.~Reich.
\newblock \emph{Simulating Hamiltonian Dynamics}.
\newblock Cambridge Univ. Press, Cambridge, first edition, 2005.

\bibitem[Leimkuhler et~al.(2011)Leimkuhler, Noorizadeh, and
  Penrose]{Leimkuhler11}
B.~Leimkuhler, E.~Noorizadeh, and O.~Penrose.
\newblock Comparing the efficiencies of stochastic isothermal molecular
  dynamics models.
\newblock \emph{J. Stat. Phys.}, 143\penalty0 (5):\penalty0 921--942, 2011.

\bibitem[Majda and Bertozzi(2002)]{Majda02}
A.J. Majda and A.L. Bertozzi.
\newblock \emph{Vorticity and Incompressible Flow}.
\newblock Cambridge University Press, first edition, 2002.

\bibitem[Majda and Gershgorin(2011)]{MaGe11}
A.J. Majda and B.~Gershgorin.
\newblock Improving model fidelity and sensitivity for complex systems through
  empirical information theory.
\newblock \emph{Proceedings of the National Academy of Sciences}, 108\penalty0
  (25):\penalty0 10044--10049, 2011.

\bibitem[Majda and Wang(2006)]{Majda06}
A.J. Majda and X.~Wang.
\newblock \emph{Nonlinear Dynamics and Statistical Theories for Basic
  Geophysical Flows}.
\newblock Cambridge University Press, 2006.

\bibitem[Mattingly et~al.(2002)Mattingly, Stuart, and Higham]{Mattingly02}
J.C. Mattingly, A.M. Stuart, and D.J. Higham.
\newblock Ergodicity for {SDE}s and approximations: locally {L}ipschitz vector
  fields and degenerate noise.
\newblock \emph{Stochastic processes and their applications}, 101\penalty0
  (2):\penalty0 185--232, 2002.

\bibitem[Metropolis et~al.(1953)Metropolis, Rosenbluth, Rosenbluth, Teller, and
  Teller]{MeRoRoTeTe53}
N.~Metropolis, A.W. Rosenbluth, M.N. Rosenbluth, A.H. Teller, and E.~Teller.
\newblock Equation of state calculations by fast computing machines.
\newblock \emph{The Journal of Chemical Physics}, 21\penalty0 (6):\penalty0
  1087--1092, 1953.

\bibitem[Myerscough and Frank(2016)]{MyFr16}
K.W. Myerscough and J.~Frank.
\newblock Explicit, parallel {P}oisson integration of point vortices on the
  sphere.
\newblock \emph{Journal of Computational and Applied Mathematics},
  304:\penalty0 100--119, 2016.

\bibitem[Newton(2001)]{Newton01}
P.K. Newton.
\newblock \emph{The N-Vortex Problem: Analytical Techniques}.
\newblock Springer-Verlag, New York, first edition, 2001.

\bibitem[Newton and Sakajo(2007)]{Newton06c}
P.K. Newton and T.~Sakajo.
\newblock {The N-vortex problem on a rotating sphere: III. Ring configurations
  coupled to a background field.}
\newblock \emph{Proc. R. Soc. A}, 463\penalty0 (2080):\penalty0 961--977, 2007.

\bibitem[Newton and Shokraneh(2006)]{Newton06a}
P.K. Newton and H.~Shokraneh.
\newblock {The N-vortex problem on a rotating sphere: I. Multi-frequency
  configurations.}
\newblock \emph{Proc. R. Soc. A}, 462\penalty0 (2065):\penalty0 149--169, 2006.

\bibitem[Nos\'{e}(1984{\natexlab{a}})]{Nose84a}
S.~Nos\'{e}.
\newblock A molecular dynamics method for simulations in the canonical
  ensemble.
\newblock \emph{Molecular physics}, 52\penalty0 (2):\penalty0 255--268,
  1984{\natexlab{a}}.

\bibitem[Nos\'{e}(1984{\natexlab{b}})]{Nose84b}
S.~Nos\'{e}.
\newblock A unified formulation of the constant temperature molecular dynamics
  methods.
\newblock \emph{The Journal of Chemical Physics}, 81\penalty0 (1):\penalty0
  511--519, 1984{\natexlab{b}}.

\bibitem[Panagiotis(2005)]{Stinis05}
S.~Panagiotis.
\newblock A maximum likelihood algorithm for the estimation and renormalization
  of exponential densities.
\newblock \emph{Journal of Computational Physics}, 208\penalty0 (2):\penalty0
  691--703, 2005.

\bibitem[Patrick(2000)]{Patrick00}
G.W. Patrick.
\newblock Dynamics of perturbed relative equilibria of point vortices on the
  sphere or plane.
\newblock \emph{Journal of Nonlinear Science}, 10\penalty0 (3):\penalty0
  401--415, 2000.

\bibitem[Pavliotis and Stuart(2008)]{Pavliotis08}
G.A Pavliotis and A.M. Stuart.
\newblock \emph{Multiscale Methods: Averaging and Homogenization}.
\newblock Springer, 2008.

\bibitem[Rey-Bellet(2006)]{Rey-Bellet06}
L.~Rey-Bellet.
\newblock Ergodic properties of {M}arkov processes.
\newblock \emph{Open Quantum Systems II}, pages 1--39, 2006.

\bibitem[Roberts and Tweedie(1996)]{RoTw96}
Gareth~O Roberts and Richard~L Tweedie.
\newblock Exponential convergence of langevin distributions and their discrete
  approximations.
\newblock \emph{Bernoulli}, pages 341--363, 1996.

\bibitem[Samaey et~al.(2011)Samaey, Lelievre, and Legat]{SaLeLe11}
Giovanni Samaey, Tony Lelievre, and Vincent Legat.
\newblock A numerical closure approach for kinetic models of polymeric fluids:
  exploring closure relations for fene dumbbells.
\newblock \emph{Computers \& Fluids}, 43\penalty0 (1):\penalty0 119--133, 2011.

\bibitem[Samoletov et~al.(2007)Samoletov, Dettmann, and Chaplain]{SaDeCh07}
A.~Samoletov, C.~Dettmann, and M.~Chaplain.
\newblock Thermostats for ``slow'' configurational modes.
\newblock \emph{Journal of Statistical Physics}, 128\penalty0 (6):\penalty0
  1321--1336, 2007.

\bibitem[Schlick(2010)]{md1}
T.~Schlick.
\newblock \emph{Molecular Modeling and Simulation: An Interdisciplinary Guide
  (Interdisciplinary Applied Mathematics)}.
\newblock Springer, 2nd edition, 2010.
\newblock ISBN:978-1441963505.

\bibitem[Shell(2008)]{Shell}
M.S. Shell.
\newblock The relative entropy is fundamental to multiscale and inverse
  thermodynamic problems.
\newblock \emph{The Journal of Chemical Physics}, 129\penalty0 (14):\penalty0
  144108, 2008.
\newblock \doi{http://dx.doi.org/10.1063/1.2992060}.
\newblock URL
  \url{http://scitation.aip.org/content/aip/journal/jcp/129/14/10.1063/1.2992060}.

\bibitem[Zhang and Qin(1993)]{Zhang93}
M.-Q. Zhang and M.-Z. Qin.
\newblock Explicit symplectic schemes to solve vortex systems.
\newblock \emph{Computers Math. Applic.}, 26\penalty0 (5):\penalty0 51--56,
  1993.

\end{thebibliography}
