# Supplementary material for: Observation-based correction of dynamical models using thermostats
Source: Proc Math Phys Eng Sci. 2017 Jan;473(2197):20160730. doi: 10.1098/rspa.2016.0730 (PMC5312133; doi:10.1098/rspa.2016.0730)
Supplement: Observation-based-correction.zip [file rspa20160730supp8.zip › macros.tex]

% New definition of square root:
% it renames \sqrt as \oldsqrt
\let\oldsqrt\sqrt
% it defines the new \sqrt in terms of the old one
\def\sqrt{\mathpalette\DHLhksqrt}
\def\DHLhksqrt#1#2{%
\setbox0=\hbox{$#1\oldsqrt{#2\,}$}\dimen0=\ht0
\advance\dimen0-0.2\ht0
\setbox2=\hbox{\vrule height\ht0 depth -\dimen0}%
{\box0\lower0.4pt\box2}}
%
% Bezeichnungen
%
%
% Allgemein
%
\newcommand{\DS}{\displaystyle}
\newcommand{\TS}{\textstyle}

%
% Fettgedruckte mathematische Symbole (Vektoren, Tensoren)
%

\newcommand{\deltabf}{\boldsymbol{\delta}}
\newcommand{\zetabf}{\boldsymbol{\zeta}}
\newcommand{\taubf}{\boldsymbol{\tau}}
\newcommand{\Phibf}{\boldsymbol{\Phi}}
\newcommand{\omegabf}{\boldsymbol{\omega}}

\newcommand{\nablabf}{\boldsymbol{\nabla}}
\newcommand{\nablabfs}{\boldsymbol{\nabla}_{\!s}}

%
% Kennzahlen
%
\newcommand{\R}{\mathbf{R}}
\renewcommand{\Re}{\textrm{Re}}
\newcommand{\We}{\textrm{We}}
\newcommand{\Str}{\textrm{Str}}
\newcommand{\Eu}{\textrm{Eu}}
\newcommand{\On}{\textrm{On}}
\newcommand{\La}{\textrm{La}}
\newcommand{\Bo}{\textrm{Bo}}
\newcommand{\Eo}{\textrm{Eo}}
\newcommand{\WeRe}{\text{$\We\Re^{-0.5}$}}
%\newcommand{\WeReI}{\text{$\We_0\Re^{-0.5}_0$}}
\newcommand{\WeReI}{\text{$\We\Re^{-0.5}$}}
\newcommand{\Tu}{\textit{Tu}}
%\newcommand{\Wecorr}{\tilde{\We}}
\newcommand{\Wecorr}{\We^*}

% Differentialoperatoren
%
% ersterOrdnung
\newcommand{\ddt}{\frac{\DS \partial}{\DS \partial t}}
\newcommand{\ddx}{\frac{\DS \partial}{\DS \partial x}}
\newcommand{\ddy}{\frac{\DS \partial}{\DS \partial y}}
\newcommand{\ddz}{\frac{\DS \partial}{\DS \partial z}}
\newcommand{\ddr}{\frac{\DS \partial}{\DS \partial r}}
\newcommand{\ddp}{\frac{\DS \partial}{\DS \partial \theta}}
\newcommand{\ddT}[1]{\frac{\DS \partial #1}{\DS \partial t}}
\newcommand{\ddR}[1]{\frac{\DS \partial #1}{\DS \partial r}}
\newcommand{\ddP}[1]{\frac{\DS \partial #1}{\DS r\partial \theta}}
\newcommand{\ddQ}[1]{\frac{\DS \partial #1}{\DS \partial \theta}}

% hherer Ordnung
\newcommand{\Ddr}{\frac{\DS \partial^2}{\DS \partial r^2}}
\newcommand{\DdT}[1]{\frac{\DS \partial^2 #1}{\DS \partial t^2}}

%
% Integraloperatoren
%

\newcommand{\intV}{\int \limits_{V}}
\newcommand{\intA}{\int \limits_{A}}

%
% pstricks
%
%\newpsobject{showgrid}{psgrid}{subgriddiv=1,griddots=10,gridlabels=6pt}

%
% Sonstige
%

\newcommand{\artanh}{\mathop{\mathrm{artanh}}\nolimits} % artanh
\renewcommand{\epsilon}{\varepsilon}
\newcommand{\Tdef}{T_{\text{\it def}}}
\newcommand{\Def}{\text{\it def}}
\newcommand{\xq}{\overline{x}}
\newcommand{\yq}{\overline{y}}
\newcommand{\zq}{\overline{z}}
\newcommand{\Sq}{\overline{S}}
% underbracing with struts 
\newcommand{\bracebox}[3]{\underbrace{\mbox{\rule[-#1mm]{0mm}{#1mm}}#2}_{#3}}

%\newcommand\ointint{\begingroup \displaystyle \unitlength 1pt
% \int\mkern-7.2mu\begin{picture}(0,3)\put(0,3){\oval(10,8)}\end{picture}
% \mkern-7mu\int\endgroup}

% dasdot style fuer PStricks
\makeatletter
\def\psls@dotteddashed{%
[ 0 \psk@dotsep CLW add \psk@dash ] 0 setdash  1 setlinecap  stroke}
\makeatother

\newcommand{\dd}{\,\mathrm{d}}
\newcommand{\DD}{\,\mathrm{D}}
\newcommand{\bs}[1]{\boldsymbol{#1}}

\newcommand{\unit}[1]{\,\mathrm{\left[#1\right]}}

\newcommand{\pd}[2]{\frac{\partial #1}{\partial #2}}
\newcommand{\pdd}[3]{\frac{\partial^2 #1}{\partial #2 \partial #3}}
\newcommand{\pds}[2]{\frac{\partial^2 #1}{\partial #2^2}}
\newcommand{\fd}[2]{\frac{\dd #1}{\dd #2}}
\newcommand{\fdd}[3]{\frac{\dd^2 #1}{\dd #2 \dd #3}}
\newcommand{\fds}[2]{\frac{\dd^2 #1}{\dd^2 #2}}
\newcommand{\md}[2]{\frac{\DD #1}{\DD #2}}
\newcommand{\mdd}[3]{\frac{\DD^2 #1}{\DD #2 \dd #3}}
\newcommand{\mds}[2]{\frac{\DD^2 #1}{\DD^2 #2}}

\newcommand{\poibra}[2]{\left\lbrace #1 , #2 \right\rbrace}
\newcommand{\ensbra}[1]{\left\langle #1 \right\rangle}
\newcommand{\ensemble}[2]{\left\lbrace #1 \right\rbrace_{#2}}

%%% Local Variables: 
%%% mode: latex
%%% TeX-master: "text.tex"
%%% End: 

\newcommand{\IR}{\mathbb{R}}
\newcommand{\Oh}[1]{\mathcal{O}(#1)}
\newcommand{\half}{\frac{1}{2}}

\DeclareMathOperator*{\argmax}{arg\,max}
\DeclareMathOperator*{\argmin}{arg\,min}
\DeclareMathOperator*{\diag}{diag}
