# Supplementary material for: Observation-based correction of dynamical models using thermostats
Source: Proc Math Phys Eng Sci. 2017 Jan;473(2197):20160730. doi: 10.1098/rspa.2016.0730 (PMC5312133; doi:10.1098/rspa.2016.0730)
Supplement: Observation-based-correction.zip [file rspa20160730supp8.zip › references.bib]

@Book{Hairer06,
author={Hairer, E. and Lubich, C. and Wanner, G.},
year={2006},
title={Geometric Numerical Integration: Structure-Preserving Algorithms for Ordinary Differential Equations}, 
publisher ={Springer-Verlag}
}


@article{Shell,
   author = "Shell, M.S.",
   title = "The relative entropy is fundamental to multiscale and inverse thermodynamic problems",
   journal = "The Journal of Chemical Physics",
   year = "2008",
   volume = "129",
   number = "14", 
   eid = 144108,
   pages = "",
   url = "http://scitation.aip.org/content/aip/journal/jcp/129/14/10.1063/1.2992060",
   doi = "http://dx.doi.org/10.1063/1.2992060" 
}

@article{Voth,
author = {Dama, J.F. and Sinitskiy, A.V. and McCullagh, M. and Weare, J.  and Roux, B. and  Dinner, A.R. and Voth, G.A.},
title = {The Theory of Ultra-Coarse-Graining. 1. General Principles},
journal = {Journal of Chemical Theory and Computation},
volume = {9},
number = {5},
pages = {2466-2480},
year = {2013},
doi = {10.1021/ct4000444},
    note ={PMID: 26583735},
URL = { 
        http://dx.doi.org/10.1021/ct4000444
},
eprint = { 
        http://dx.doi.org/10.1021/ct4000444
}
}

@article{Giffon,
title={Updating Probabilities with Data and Moments},
author={Giffon, A. and Caticha, A.},
year={2007},
url={http://arxiv.org/abs/0708.1593}
}


@book{HoLuBe98,
	Author = {Holmes, P. and Lumley, J.L. and Berkooz, G.},
	Date-Added = {2014-10-28 22:44:56 +0000},
	Date-Modified = {2014-10-28 22:45:32 +0000},
	Publisher = {Cambridge University Press},
	Title = {Turbulence, coherent structures, dynamical systems and symmetry},
	Year = {1998}
}

@article{Frank11,
	Author = {Frank, J. and Gottwald, G.A.},
	Date-Modified = {2014-08-27 18:54:27 +0000},
	Journal = {Journal of Statistical Physics},
	Number = {4},
	Pages = {715--724},
	Publisher = {Springer},
	Title = {The {L}angevin Limit of the {N}os\'{e}-{H}oover-{L}angevin Thermostat},
	Volume = {143},
	Year = {2011}
}

@book{Davidson04,
	Author = {Davidson, P.A.},
	Date-Added = {2014-10-28 22:44:18 +0000},
	Date-Modified = {2014-10-28 22:46:22 +0000},
	Publisher = {Oxford University Press},
	Title = {Turbulence: An Introduction for Scientists and Engineers},
	Year = {2004}
}

@article{shadow1,
	Author = {Hayes, W. and Jackson, K.R.},
	Date-Modified = {2014-10-28 22:23:47 +0000},
	Journal = {SIAM Journal on Scientific Computing},
	Number = 4,
	Pages = {1738--1758},
	Title = {A Fast Shadowing Algorithm for High Dimensional {ODE} Systems},
	Volume = {29},
	Year = {2007}
}


@book{md1,
	Author = {Schlick, T.},
	Edition = {2nd},
	Note = {ISBN:978-1441963505},
	Publisher = {Springer},
	Referenced = yes,
	Title = {Molecular Modeling and Simulation: An Interdisciplinary Guide (Interdisciplinary Applied Mathematics)},
	Year = 2010
}
@book{md2,
title = "Understanding Molecular Simulation",
author = "Frenkel, D.  and Smit, B.",
publisher = "Academic Press",
edition = "Second Edition",
address = "San Diego",
year = "2002",
isbn = "978-0-12-267351-1",
doi = "http://dx.doi.org/10.1016/B978-012267351-1/50000-6",
url = "http://www.sciencedirect.com/science/article/pii/B9780122673511500006",
key = "tagkey2002xiii"
}


@Book{Leimkuhler04,
  author=	{Leimkuhler, B. and Reich, S.},
  title=	{Simulating Hamiltonian Dynamics},
  publisher=	{Cambridge Univ. Press},
  address= 	{Cambridge},
  edition= 	{First},
  year= 	{2005},
}
	
@article{AbMa03,
	Author = {Abramov, R. V. and Majda, A.J.},
	Journal = {Proceedings of the National Academy of Sciences},
	Number = {7},
	Pages = {3841--3846},
	Title = {Statistically relevant conserved quantities for truncated quasigeostrophic flow},
	Volume = {100},
	Year = {2003}
}

@article{DuFr10,
	Author = {Dubinkina, S. and Frank, J.},
	Date-Added = {2014-10-07 19:42:23 +0000},
	Date-Modified = {2014-10-07 19:43:31 +0000},
	Journal = {Journal of Computational Physics},
	Number = {7},
	Pages = {2634--2648},
	Publisher = {Elsevier},
	Title = {Statistical relevance of vorticity conservation in the Hamiltonian particle-mesh method},
	Volume = {229},
	Year = {2010}
}
	
@article{DuFr07,
	Author = {Dubinkina, S. and Frank, J.},
	Journal = {Journal of Computational Physics},
	Number = {2},
	Pages = {1286--1305},
	Publisher = {Elsevier},
	Title = {Statistical mechanics of {A}rakawa's discretizations},
	Volume = {227},
	Year = {2007}
}

@article{MeRoRoTeTe53,
	Author = {Metropolis, N. and Rosenbluth, A.W. and Rosenbluth, M.N. and Teller, A.H. and Teller, E.},
	Date-Modified = {2014-10-28 22:27:35 +0000},
	Journal = {The Journal of Chemical Physics},
	Number = {6},
	Pages = {1087--1092},
	Publisher = {AIP Publishing},
	Title = {Equation of state calculations by fast computing machines},
	Volume = {21},
	Year = {1953}
}
@article{BaFrLe13,
	Author = {Bajars, J. and Frank, J.E. and Leimkuhler, B.},
	Journal = {Nonlinearity},
	Number = {7},
	Pages = {1945},
	Publisher = {IOP Publishing},
	Title = {Weakly coupled heat bath models for {G}ibbs-like invariant states in nonlinear wave equations},
	Volume = {26},
	Year = {2013}
}

@article{Dubinkina10,
  author=	{Dubinkina, S. and Frank, J.  and Leimkuhler, B. },
  title=	{Simplified Modelling of a Thermal Bath System, with Application to a Fluid Vortex System},
  journal =	{Multiscale Model Simul.},
  volume = 	{8},
  number = 	{5},
  pages = 	{1882--1901},
  year = 	{2010},
 }

@inproceedings{DiFaBaChSkNe:pre,
	Author = {Ding, N. and Fang, Y. and Babbush, R. and Chen, C. and Skeel, R.D. and Neven, H.},
	Booktitle = {Advances in Neural Information Processing Systems (NIPS)},
	Date-Modified = {2014-10-28 12:30:34 +0000},
	Title = {Bayesian Sampling Using Stochastic Gradient Thermostats},
	Year = {2014}
}

@article{Jaynes57a,
	Author = {Jaynes, E.T.},
	Journal = {Physical review},
	Number = {4},
	Pages = {620},
	Publisher = {APS},
	Title = {Information theory and statistical mechanics},
	Volume = {106},
	Year = {1957}
}

@article{Jaynes57b,
	Author = {Jaynes, E.T.},
	Doi = {10.1103/PhysRev.108.171},
	Issue = {2},
	Journal = {Phys. Rev.},
	Month = {Oct},
	Numpages = {0},
	Pages = {171--190},
	Publisher = {American Physical Society},
	Title = {Information Theory and Statistical Mechanics. {II}},
	Volume = {108},
	Year = {1957},
	Bdsk-Url-1 = {http://link.aps.org/doi/10.1103/PhysRev.108.171},
	Bdsk-Url-2 = {http://dx.doi.org/10.1103/PhysRev.108.171}
}

@article{BaLaLe03,
	Author = {Barth, E.J. and Laird, B.B. and Leimkuhler, B.},
	Journal = {The Journal of Chemical Physics},
	Number = {13},
	Pages = {5759--5768},
	Publisher = {AIP Publishing},
	Title = {Generating generalized distributions from dynamical simulation},
	Volume = {118},
	Year = {2003}
}

@article{AgAlLe79,
	Author = {Agmon, N. and Alhassid, Y and Levine, R.D.},
	Journal = {Journal of Computational Physics},
	Number = {2},
	Pages = {250--258},
	Publisher = {Elsevier},
	Title = {An algorithm for finding the distribution of maximal entropy},
	Volume = {30},
	Year = {1979}
}

@book{Haken06,
	Author = {Haken, H.},
	Publisher = {Springer},
	Title = {Information and Self-Organization: A Macroscopic Approach to Complex Systems},
	Year = {2006}
}

@article{DaGu12,
	Author = {Davis, S. and Guti\'{e}rrez, G.},
	Journal = {Physical Review E},
	Number = {5},
	Pages = {051136},
	Publisher = {APS},
	Title = {Conjugate variables in continuous maximum-entropy inference},
	Volume = {86},
	Year = {2012}
}

@article{MaGe11,
  title={Improving model fidelity and sensitivity for complex systems through empirical information theory},
  author={Majda, A.J. and Gershgorin, B.},
  journal={Proceedings of the National Academy of Sciences},
  volume={108},
  number={25},
  pages={10044--10049},
  year={2011},
}

@article{Mattingly02,
  title={Ergodicity for {SDE}s and approximations: locally {L}ipschitz vector fields and degenerate noise},
  author={Mattingly, J.C. and Stuart, A.M. and Higham, D.J.},
  journal={Stochastic processes and their applications},
  volume={101},
  number={2},
  pages={185--232},
  year={2002}
  }


@article{DelSole00,
	Author = {DelSole, T.},
	Journal = {Journal of the Atmospheric Sciences},
	Number = {13},
	Pages = {2158--2168},
	Title = {A fundamental limitation of {M}arkov models},
	Volume = {57},
	Year = {2000}
}

@book{Cottet00,
	Author = {Cottet, G.-H. and Koumoutsakos, P.D.},
	Edition = {First},
	Publisher = {Cambridge UniversityPress},
	Title = {Vortex Methods},
	Year = {2000}
}

@book{Dewar14,
	Editor = {Dewar, R.C. and Lineweaver, C.H. and Niven, R.K. and Regenauer-Lieb, K.},
	Publisher = {Springer},
	Series = {Understanding Complex Systems},
	Title = {Beyond the Second Law: Entropy Production and Non-equilibrium Systems},
	Year = {2014}
}

@article{Nose84a,
	Author = {Nos\'{e}, S.},
	Journal = {Molecular physics},
	Number = {2},
	Pages = {255--268},
	Publisher = {Taylor \&amp; Francis},
	Title = {A molecular dynamics method for simulations in the canonical ensemble},
	Volume = {52},
	Year = {1984}
}

@article{Nose84b,
	Author = {Nos\'{e}, S.},
	Journal = {The Journal of Chemical Physics},
	Number = {1},
	Pages = {511--519},
	Publisher = {AIP Publishing},
	Title = {A unified formulation of the constant temperature molecular dynamics methods},
	Volume = {81},
	Year = {1984}
}

@article{Hoover85,
	Author = {Hoover, W.G.},
	Journal = {Physical Review A},
	Number = {3},
	Pages = {1695},
	Publisher = {APS},
	Title = {Canonical dynamics: equilibrium phase-space distributions},
	Volume = {31},
	Year = {1985}
}

@article{SaDeCh07,
	Author = {Samoletov, A. and Dettmann, C. and Chaplain, M.},
	Journal = {Journal of Statistical Physics},
	Number = {6},
	Pages = {1321--1336},
	Publisher = {Springer},
	Title = {Thermostats for ``slow'' configurational modes},
	Volume = {128},
	Year = {2007}
}

@article{Leimkuhler09,
  author=	{Leimkuhler, B. and Noorizadeh, E. and Theil, F.},
  title=	{A Gentle Thermostat for Molecular Dynamics},
  journal =	{J. Stat. Phys.},
  year =        {2009},
  volume =      {135},
  number =      {2},
  pages =       {261-277}
}

@article{Leimkuhler10,
	Author = {Leimkuhler, B.},
	Date-Added = {2014-08-28 16:23:04 +0000},
	Date-Modified = {2014-08-28 16:23:42 +0000},
	Journal = {Physical Review E},
	Number = {2},
	Pages = {026703},
	Publisher = {APS},
	Title = {Generalized {B}ulgac-{K}usnezov methods for sampling of the {G}ibbs-{B}oltzmann measure},
	Volume = {81},
	Year = {2010}
}

@article{Leimkuhler11,
  author=	{Leimkuhler, B. and Noorizadeh, E. and Penrose, O.},
  title=	{Comparing the efficiencies of stochastic isothermal molecular dynamics models},
  journal =	{J. Stat. Phys.},
  year =        {2011},
  volume =      {143},
  number =      {5},
  pages =       {921-942}
}

@article{Bulgac90,
  title = {Canonical ensemble averages from pseudomicrocanonical dynamics},
  author = {Bulgac, A. and  Kusnezov, D.},
  journal = {Phys. Rev. A},
  volume = {42},
  issue = {8},
  pages = {5045--5048},
  year = {1990},
  month = {Oct},
  doi = {10.1103/PhysRevA.42.5045},
  publisher = {American Physical Society}
}

@article{FrGo11,
	Author = {Frank, J. and Gottwald, G.A.},
	Journal = {Journal of Statistical Physics},
	Number = {4},
	Pages = {715--724},
	Publisher = {Springer},
	Title = {The {L}angevin Limit of the {N}os\'{e}-{H}oover-{L}angevin Thermostat},
	Volume = {143},
	Year = {2011}
}

@book{Hornung97,
  title={Homogenization and porous media},
  author={Hornung, U.},
  volume={6},
  year={1997},
  publisher={Springer Verlag}
}

@article{Pavliotis07,
  title={Parameter estimation for multiscale diffusions},
  author={Pavliotis, G.A. and Stuart, A.M.},
  journal={Journal of Statistical Physics},
  volume={127},
  number={4},
  pages={741--781},
  year={2007},
  publisher={Springer}
}

@article{Chavanis01,
  title={Kinetic theory of point vortices: {D}iffusion coefficient and systematic drift},
  author={Chavanis, P.-H.},
  journal={Physical Review E},
  volume={64},
  number={2},
  pages={026309},
  year={2001},
  publisher={APS}
}

@article{Cotter09,
  title={Estimating eddy diffusivities from noisy {L}agrangian observations},
  author={Cotter, C.J. and Pavliotis, G.A.},
  journal={Communications in Mathematical Sciences},
  volume={7},
  number={4},
  pages={805--838},
  year={2009},
  publisher={International Press of Boston}
}

@article{Bloch96,
  author={Bloch, A. and Krishnaprasad, P.S.  and Marsden, J.E.  and Ratiu, T.S.},
  title={The {E}uler-{P}oincaré equations and double bracket dissipation},
  journal={Communications in Mathematical Physics},
  year={1996},
  volume={175},
  number={1},
  pages={1-42}
}

@article{Patrick00,
  title={Dynamics of perturbed relative equilibria of point vortices on the sphere or plane},
  author={Patrick, G.W.},
  journal={Journal of Nonlinear Science},
  volume={10},
  number={3},
  pages={401--415},
  year={2000},
  publisher={Springer}
}

@article{Rey-Bellet06,
  title={Ergodic properties of {M}arkov processes},
  author={Rey-Bellet, L.},
  journal={Open Quantum Systems II},
  pages={1--39},
  year={2006},
  publisher={Springer}
}

@article{Buhler02,
  title = "Statistical mechanics of strong and weak point vortices in a cylinder.",
  journal = "Phys. of Fluids",
  volume = "14",
  number = "7",
  pages = "2139--2149",
  year = "2002",
  note = "",
  issn = "",
  doi = "",
  url = "",
  author = {B\"uhler, O.}
}

@article{Zhang93,
  author=	{Zhang, M.-Q. and Qin, M.-Z.},
  title=	{Explicit Symplectic Schemes to Solve Vortex Systems},
  journal =	{Computers Math. Applic.},
  year =        {1993},
  volume =      {26},
  number =      {5},
  pages=        {51-56}
}

@Book{Buhler06,
  author=	{B\"uhler, O.},
  title=	{A Brief Introduction to Classical, Statistical and Quantum Mechanics},
  publisher=	{Am. Math. Soc./Courant Inst. of Math. Sci.},
  series= 	{Courant Lect. Notes},
  address= 	{Providence, R.I.},
  edition= 	{First},
  year= 	{2006}
}

@article{KeMa97,
	Author = {Kehrbaum, S. and  Maddocks, J.H.},
	Journal = {Phil.~Trans.~R.~Soc.~Lond.~A},
	Number = {1732},
	Pages = {2117--2136},
	Title = {Elasitc Rods, Rigid Bodies, QUaternions and the Last Quadrature},
	Volume = {355},
	Year = {1997}
}

@article{FrHuLe97,
	Author = {Frank, J. and Huang, W. and Leimkuhler, B.},
	Coden = {JCTPAH},
	Doi = {10.1006/jcph.1997.5672},
	Fjournal = {Journal of Computational Physics},
	Issn = {0021-9991},
	Journal = {J. Comput. Phys.},
	Mrclass = {82-08 (82D40)},
	Mrnumber = {1445176},
	Number = {1},
	Pages = {160--172},
	Title = {Geometric integrators for classical spin systems},
	Volume = {133},
	Year = {1997},
	Bdsk-Url-1 = {http://dx.doi.org/10.1006/jcph.1997.5672}
}

@article{MyFr16,
  title={Explicit, parallel {P}oisson integration of point vortices on the sphere},
  author={Myerscough, K.W. and Frank, J.},
  journal={Journal of Computational and Applied Mathematics},
  volume={304},
  pages={100--119},
  year={2016},
  publisher={Elsevier}
}

@article{Newton06a,
	Author = {Newton, P.K. and Shokraneh, H.},
	Journal = {Proc. R. Soc. A},
	Number = {2065},
	Pages = {149-169},
	Title = {{The N-vortex problem on a rotating sphere: I. Multi-frequency configurations.}},
	Volume = {462},
	Year = {2006}
}

@article{Newton06b,
	Author = {Jamaloodeen, M.I. and Newton, P.K.},
	Journal = {Proc. R. Soc. A},
	Number = {2075},
	Pages = {3277--3299},
	Title = {{The N-vortex problem on a rotating sphere: II. Heterogeneous Platonic solid equilibria.}},
	Volume = {462},
	Year = {2006}
}

@article{Newton06c,
	Author = {P.K. Newton and T. Sakajo},
	Journal = {Proc. R. Soc. A},
	Number = {2080},
	Pages = {961-977},
	Title = {{The N-vortex problem on a rotating sphere: III. Ring configurations coupled to a background field.}},
	Volume = {463},
	Year = {2007}
}
	
@article{Stinis05,
  title={A maximum likelihood algorithm for the estimation and renormalization of exponential densities},
  author={Panagiotis, S.},
  journal={Journal of Computational Physics},
  volume={208},
  number={2},
  pages={691--703},
  year={2005},
  publisher={Elsevier}
}

@article{BaFrLe11,
	Author = {Bajars, J. and Frank, J. and Leimkuhler, B.},
	Journal = {Eur. Phys. J. Special Topics},
	Pages = {131-152},
	Title = {Stochastic-dynamical thermostats for constraints and stiff restraints},
	Volume = {200},
	Year = {2011}
}

@book{Newton01,
	Address = {New York},
	Author = {Newton, P.K.},
	Edition = {First},
	Publisher = {Springer-Verlag},
	Title = {The N-Vortex Problem: Analytical Techniques},
	Year = {2001}
}

@article{Laurent05,
	Author = {Laurent-Polz, F.},
	Journal = {Regular and Chaotic Dynamics},
	Number = {10},
	Pages = {39--58},
	Title = {Point vortices on a rotating sphere},
	Volume = {1},
	Year = {2005}
}

@book{Pavliotis08,
	Author = {Pavliotis, G.A and Stuart, A.M.},
	Date-Modified = {2014-10-28 22:38:32 +0000},
	Publisher = {Springer},
	Title = {Multiscale Methods: Averaging and Homogenization},
	Year = {2008}
}

@book{Majda02,
	Author = {Majda, A.J. and Bertozzi, A.L.},
	Edition = {First},
	Publisher = {Cambridge University Press},
	Title = {Vorticity and Incompressible Flow},
	Year = {2002}
}

@book{Majda06,
	Author = {Majda, A.J. and Wang, X.},
	Publisher = {Cambridge University Press},
	Title = {Nonlinear Dynamics and Statistical Theories for Basic Geophysical Flows},
	Year = {2006}
}

@book{Faddeev87,
  title={Hamiltonian methods in the theory of solitons},
  author={Faddeev, L.D. and Takhtajan, L.A.},
  year={1987},
  publisher={Springer Berlin}
}

@article{Frank04,
  title={Geometric space--time integration of ferromagnetic materials},
  author={Frank, J.},
  journal={Applied numerical mathematics},
  volume={48},
  number={3},
  pages={307--322},
  year={2004},
  publisher={Elsevier}
}

@article{GiUr14,
  title={Simultaneous state and parameter estimation using maximum relative entropy with nonhomogenous differential equation constraints},
  author={Giffin, A. and Urniezius, R.},
  journal={Entropy},
  volume={16},
  number={9},
  pages={4974--4991},
  year={2014},
  publisher={Multidisciplinary Digital Publishing Institute}
}

@article{IlKaOt02,
  title={Canonical distribution functions in polymer dynamics.(I). Dilute solutions of flexible polymers},
  author={Ilg, Patrick and Karlin, Iliya V and {\"O}ttinger, Hans Christian},
  journal={Physica A: Statistical Mechanics and its Applications},
  volume={315},
  number={3},
  pages={367--385},
  year={2002},
  publisher={Elsevier}
}

@article{SaLeLe11,
  title={A numerical closure approach for kinetic models of polymeric fluids: exploring closure relations for FENE dumbbells},
  author={Samaey, Giovanni and Lelievre, Tony and Legat, Vincent},
  journal={Computers \& Fluids},
  volume={43},
  number={1},
  pages={119--133},
  year={2011},
  publisher={Elsevier}
}

@article{Kliemann87,
  title={Recurrence and invariant measures for degenerate diffusions},
  author={Kliemann, Wolfgang},
  journal={The annals of probability},
  pages={690--707},
  year={1987},
  publisher={JSTOR}
}

@book{Balian06,
  title={From microphysics to macrophysics: methods and applications of statistical physics},
  author={Balian, Roger},
  volume={2},
  year={2006},
  publisher={Springer Science \& Business Media}
}

@article{RoTw96,
  title={Exponential convergence of Langevin distributions and their discrete approximations},
  author={Roberts, Gareth O and Tweedie, Richard L},
  journal={Bernoulli},
  pages={341--363},
  year={1996},
  publisher={JSTOR}
}
