# Supplementary material for: Observation-based correction of dynamical models using thermostats
Source: Proc Math Phys Eng Sci. 2017 Jan;473(2197):20160730. doi: 10.1098/rspa.2016.0730 (PMC5312133; doi:10.1098/rspa.2016.0730)
Supplement: Observation-based-correction.zip [file rspa20160730supp8.zip › response.tex]

\documentclass[a4paper]{letter}

\usepackage{amsmath}
\usepackage[usenames,dvipsnames]{color}
\newcommand{\alert}[1]{\textcolor{red}{#1}}
\usepackage[utf8]{inputenc}
\usepackage[T1]{fontenc}

\signature{Keith Myerscough \\(for J. Frank and B. Leimkuhler)}
\begin{document}
\begin{letter}{
\textbf{}% adres
}
\opening{Dear Editor,}
We are very grateful for the insightful comments by both referees. 
Below we specify in what way we have addressed their various comments. 
\closing{Kind regards,}
%\encl{}
\end{letter}

\textbf{Response to Referee 1}
The main concern by this referee is that the work did no convincingly display its potential for use in other applications. 
We have addressed this by discussing possible areas of application more extensively in the introduction, in particular its potential importance in polymer modelling.

See also our response to the second referee. 

The minor errors (typos etc.) pointed out by the referee have all been addressed. 

\textbf{Response to Referee 2}
The referee asked us to examine the relation of the present work and earlier works by Ilg, IV Karlin, and HC \"Ottinger, and by V. Legat, T. Leli\`evre and G. Samaey. Those works deal with the extraction of a macroscopic model from fine scale simulation, whereas we are focussed on providing a sampling technique for the fine scale system itself that is consistent with provided thermodynamic observations.
We have now referenced these works and clarified the fundamental difference in perspective clearly in the introduction.
%\begin{quote}
%This approach [that of the mentioned references] is distinct in %philosophy from the current work in which the result of entropy %maximization is used to define a statistical ensemble and evolution %equations for \emph{microscopic} dynamics that are consistent with %macroscopic observations.
%\end{quote}

We will address the other ``scientific comments'' point by point:
\begin{itemize}
\item We have emphasized in a number of places that we regard microcanonical dynamics as the reference model.  Of course the thermostat itself (in the case of Langevin dynamics) may be part of the model of the dynamical process, but we are assuming that the primary relaxation process of interest (or which is understood) is internal to the modelled system.
We have also rephrased the sentence on page 2 which erroneously suggested that unperturbed Hamiltonian dynamics are the only way of performing microcanonical simulations. 
%
\item {\em The referee points out that we appear to dismiss Metropolis-Hastings methods too quickly.} 
It is undeniable that Metropolis-based methods make the extraction of dynamical properties (a stated goal of our work) more difficult.  We have mentioned this and moderated our comments regarding computational cost.
%
\item {\em The referee points out that thermostats may be used for solids too.} 
We did not intend to deny this, and have adjusted the test to make it clearer.
%
\item We have included a reference (Leimkuhler, Noorizadeh and Penrose 2011) that details exactly why the Langevin dynamics exhibit an $\exp(-\kappa t)$ short-time decay. 
%
\item {\em The referee raised several questions about our exposition of the entropy maximization procedure. }
First of all, the change of sign is due to the convention of viewing relative entropy as a quasi-distance. 
We have added a short note to the text explaining this. 
We have also expanded the explanation slightly to be clearer on the maximization procedure and refer to Balian for conditions of existence, as suggested.
%
\item The opening of Section 4 has been rewritten to make it clearer why there is a need for resampling in certain circumstances.
%
\item We have included the more fundamental reference on ergodicity of dynamical systems by Kliemann as suggested by the referee.
%
\item The remark on the opaque formulation for ``the errors due to the thermostat'' has been addressed by speaking of ``sampling bias of the (discretized) thermostatted dynamics'' instead.
%
\item The last remark, that the discrepencies are somewhat larger for larger values of the full system energy is correct, but this is already mentioned in the text.
\end{itemize}

The typo's and minor comments have all been addressed.

\end{document}
