# Supplementary material for: Observation-based correction of dynamical models using thermostats
Source: Proc Math Phys Eng Sci. 2017 Jan;473(2197):20160730. doi: 10.1098/rspa.2016.0730 (PMC5312133; doi:10.1098/rspa.2016.0730)
Supplement: Observation-based-correction.zip [file rspa20160730supp8.zip › tabHs.tex]

\begin{tabular}{|l|r|r|r|r|r|}
\hline
&\textbf{$\beta_H$}&\textbf{$\beta_J$}&\textbf{$\gamma_H$}&\textbf{$\gamma_J$}&\textbf{$\gamma_{HJ}$}\\\hline
\textbf{$H = -2$}&$4.06$&$-0.13$&$-1.16$&$-0.78 \times 10^{-3}$&$0.04$\\\hline
\textbf{$H = -1$}&$1.13$&$0.05$&$0.26$&$2.63 \times 10^{-3}$&$-0.09$\\\hline
\textbf{$H = -.5$}&$-0.03$&$0.19$&$0.91$&$1.31 \times 10^{-3}$&$-0.15$\\\hline
\textbf{$H = 0$}&$-0.83$&$0.24$&$2.21$&$4.84 \times 10^{-3}$&$-0.27$\\\hline
\textbf{$H = .5$}&$-4.40$&$0.44$&$1.69$&$-0.21 \times 10^{-3}$&$-0.14$\\\hline
\textbf{$H = 1$}&$-3.31$&$0.42$&$5.09$&$12.30 \times 10^{-3}$&$-0.59$\\\hline
\textbf{$H = 2$}&$-5.64$&$0.56$&$4.41$&$6.41 \times 10^{-3}$&$-0.44$\\\hline
\end{tabular}
