# Supplementary material for: Observation-based correction of dynamical models using thermostats
Source: Proc Math Phys Eng Sci. 2017 Jan;473(2197):20160730. doi: 10.1098/rspa.2016.0730 (PMC5312133; doi:10.1098/rspa.2016.0730)
Supplement: Observation-based-correction.zip [file rspa20160730supp8.zip › tabHs_Lagrange.tex]

\begin{tabular}{l|r|r|r|r|r}
&\textbf{$\beta_H$}&\textbf{$\beta_J$}&\textbf{$\gamma_H$}&\textbf{$\gamma_J$}&\textbf{$\gamma_{HJ}$}\\\hline
\textbf{$H_\text{full} = -2$}&$5.98$&$-0.20$&$0.69$&$0.41 \times 10^{-3}$&$-0.04$\\
\textbf{$H_\text{full} = -1$}&$2.89$&$-0.03$&$2.67$&$9.77 \times 10^{-3}$&$-0.33$\\
%\textbf{$H_\text{full} = -.5$}&$0.18$&$0.14$&$1.71$&$5.63 \times 10^{-3}$&$-0.22$\\
\textbf{$H_\text{full} = 0$}&$-0.76$&$0.20$&$3.38$&$9.97 \times 10^{-3}$&$-0.37$\\
%\textbf{$H_\text{full} = .5$}&$-4.73$&$0.40$&$1.55$&$6.04 \times 10^{-3}$&$-0.19$\\
\textbf{$H_\text{full} = 1$}&$-3.54$&$0.37$&$4.29$&$15.31 \times 10^{-3}$&$-0.54$\\
\textbf{$H_\text{full} = 2$}&$-6.42$&$0.53$&$4.45$&$14.05 \times 10^{-3}$&$-0.51$\\
\end{tabular}
