# Supplementary material for: Observation-based correction of dynamical models using thermostats
Source: Proc Math Phys Eng Sci. 2017 Jan;473(2197):20160730. doi: 10.1098/rspa.2016.0730 (PMC5312133; doi:10.1098/rspa.2016.0730)
Supplement: Observation-based-correction.zip [file rspa20160730supp8.zip › tabNs.tex]

\begin{tabular}{|l|r|r|r|r|r|}
\hline
&\textbf{$\beta_H$}&\textbf{$\beta_J$}&\textbf{$\gamma_H$}&\textbf{$\gamma_J$}&\textbf{$\gamma_{HJ}$}\\\hline
\textbf{$N = 36$}&$-2.95$&$1.58$&$22.60$&$51.54 \times 10^{-3}$&$-2.62$\\\hline
\textbf{$N = 72$}&$-4.17$&$1.03$&$9.48$&$12.27 \times 10^{-3}$&$-1.17$\\\hline
\textbf{$N = 144$}&$-1.36$&$0.42$&$4.90$&$13.18 \times 10^{-3}$&$-0.62$\\\hline
\textbf{$N = 288$}&$-0.83$&$0.24$&$2.21$&$4.84 \times 10^{-3}$&$-0.27$\\\hline
\textbf{$N = 576$}&$-0.85$&$0.13$&$0.61$&$1.63 \times 10^{-3}$&$-0.08$\\\hline
\end{tabular}
