# Supplementary material for: Observation-based correction of dynamical models using thermostats
Source: Proc Math Phys Eng Sci. 2017 Jan;473(2197):20160730. doi: 10.1098/rspa.2016.0730 (PMC5312133; doi:10.1098/rspa.2016.0730)
Supplement: Observation-based-correction.zip [file rspa20160730supp8.zip › tabNs_Lagrange.tex]

\begin{tabular}{l|r|r|r|r|r}
&\textbf{$\beta_H$}&\textbf{$\beta_J$}&\textbf{$\gamma_H$}&\textbf{$\gamma_J$}&\textbf{$\gamma_{HJ}$}\\\hline
\textbf{$M_\text{full} = 36$}&$-1.51$&$1.35$&$27.75$&$117.15 \times 10^{-3}$&$-3.07$\\
\textbf{$M_\text{full} = 72$}&$-4.27$&$0.82$&$8.71$&$37.79 \times 10^{-3}$&$-1.12$\\
\textbf{$M_\text{full} = 144$}&$-0.97$&$0.32$&$6.70$&$25.80 \times 10^{-3}$&$-0.82$\\
\textbf{$M_\text{full} = 288$}&$-0.76$&$0.20$&$3.38$&$9.97 \times 10^{-3}$&$-0.37$\\
\textbf{$M_\text{full} = 576$}&$-1.09$&$0.13$&$0.87$&$3.08 \times 10^{-3}$&$-0.10$\\
\end{tabular}
